# Supplementary material for: Identification of a BTV-Strain-Specific Single Gene That Increases Culicoides Vector Infection Rate
Source: Viruses. 2021 Sep 7;13(9):1781. doi: 10.3390/v13091781 (PMC8472919; doi:10.3390/v13091781)
Supplement: Supplementary file 1 [file viruses-13-01781-s001.zip]

Archive with 1 entries (1 files):
- viruses-1356271-supplementary.pdf
